# Supplementary material for: Investigating Biomarkers for USH2A Retinopathy Using Multimodal Retinal Imaging
Source: Int J Mol Sci. 2022 Apr 11;23(8):4198. doi: 10.3390/ijms23084198 (PMC9024786; doi:10.3390/ijms23084198)
Supplement: Supplementary file 1 [file ijms-23-04198-s001.zip]

Archive with 1 entries (1 files):
- ijms-1639834-supplementary.pdf
